# Supplementary material for: Acupuncture for Opioid Dependence Patients Receiving Methadone Maintenance Treatment: A Network Meta-Analysis
Source: Front Psychiatry. 2021 Dec 13;12:767613. doi: 10.3389/fpsyt.2021.767613 (PMC8710762; doi:10.3389/fpsyt.2021.767613)
Supplement: Supplementary file 1 [file Data_Sheet_1.ZIP]

Archive with 74 entries (73 files):
- Supplementary files/
- __MACOSX/._Supplementary files
- Supplementary files/Fig S8. Gelman-Rubin-Brooks plot of MHOWS.pdf
- __MACOSX/Supplementary files/._Fig S8. Gelman-Rubin-Brooks plot of MHOWS.pdf
- Supplementary files/Fig S2-5.MHOWS.MAvsTEAS.pdf
- __MACOSX/Supplementary files/._Fig S2-5.MHOWS.MAvsTEAS.pdf
- Supplementary files/Fig S2-1.MHOWS.EAvsTCM.pdf
- __MACOSX/Supplementary files/._Fig S2-1.MHOWS.EAvsTCM.pdf
- Supplementary files/.DS_Store
- __MACOSX/Supplementary files/._.DS_Store
- Supplementary files/Fig S10. Node-splitting plot of MHOWS.pdf
- __MACOSX/Supplementary files/._Fig S10. Node-splitting plot of MHOWS.pdf
- Supplementary files/Supplementary file-Search terms.docx
- __MACOSX/Supplementary files/._Supplementary file-Search terms.docx
- Supplementary files/Fig S1-5.ER.MAvsWM.pdf
- __MACOSX/Supplementary files/._Fig S1-5.ER.MAvsWM.pdf
- Supplementary files/Fig S2-3.MHOWS.MAvsEA.pdf
- __MACOSX/Supplementary files/._Fig S2-3.MHOWS.MAvsEA.pdf
- Supplementary files/Fig S6-2.Trace plot of MHOWS-2.pdf
- __MACOSX/Supplementary files/._Fig S6-2.Trace plot of MHOWS-2.pdf
- Supplementary files/Fig S3-3.ER.MAvsWM.pdf
- __MACOSX/Supplementary files/._Fig S3-3.ER.MAvsWM.pdf
- Supplementary files/Fig S5-1.Trace plot of effective rate-1.pdf
- __MACOSX/Supplementary files/._Fig S5-1.Trace plot of effective rate-1.pdf
- Supplementary files/Fig S12. SUCRA of MHOWS.pdf
- __MACOSX/Supplementary files/._Fig S12. SUCRA of MHOWS.pdf
- Supplementary files/Fig S2-2.MHOWS.EAvsWM.pdf
- __MACOSX/Supplementary files/._Fig S2-2.MHOWS.EAvsWM.pdf
- Supplementary files/Fig S4-3.MHOWS.TCMvsWM.pdf
- __MACOSX/Supplementary files/._Fig S4-3.MHOWS.TCMvsWM.pdf
- Supplementary files/Fig S1-1.ER.AAvsWM.pdf
- __MACOSX/Supplementary files/._Fig S1-1.ER.AAvsWM.pdf
- Supplementary files/Fig S2-7.MHOWS.TCMvsWM.pdf
- __MACOSX/Supplementary files/._Fig S2-7.MHOWS.TCMvsWM.pdf
- Supplementary files/Fig S1-3.ER.EAvsWM.pdf
- __MACOSX/Supplementary files/._Fig S1-3.ER.EAvsWM.pdf
- Supplementary files/Fig S1-7.ER.TEASvsTCM.pdf
- __MACOSX/Supplementary files/._Fig S1-7.ER.TEASvsTCM.pdf
- Supplementary files/Fig S3-2.ER.EAvsWM.pdf
- __MACOSX/Supplementary files/._Fig S3-2.ER.EAvsWM.pdf
- Supplementary files/Fig S1-4.ER.MAvsTCM.pdf
- __MACOSX/Supplementary files/._Fig S1-4.ER.MAvsTCM.pdf
- Supplementary files/PRISMA_2020_checklist.pdf
- __MACOSX/Supplementary files/._PRISMA_2020_checklist.pdf
- Supplementary files/Fig S4-2.MHOWS.MAvsWM.pdf
- __MACOSX/Supplementary files/._Fig S4-2.MHOWS.MAvsWM.pdf
- Supplementary files/Fig S6-1.Trace plot of MHOWS-1.pdf
- __MACOSX/Supplementary files/._Fig S6-1.Trace plot of MHOWS-1.pdf
- Supplementary files/Fig S11. SUCRA of effective rate.pdf
- __MACOSX/Supplementary files/._Fig S11. SUCRA of effective rate.pdf
- Supplementary files/Fig S9. Node-splitting plot of effective rate.pdf
- __MACOSX/Supplementary files/._Fig S9. Node-splitting plot of effective rate.pdf
- Supplementary files/Fig S3-1.ER.AAvsWM.pdf
- __MACOSX/Supplementary files/._Fig S3-1.ER.AAvsWM.pdf
- Supplementary files/Fig S1-2.ER.EAvsTCM.pdf
- __MACOSX/Supplementary files/._Fig S1-2.ER.EAvsTCM.pdf
- Supplementary files/Fig S1-8.ER.TEASvsWM.pdf
- __MACOSX/Supplementary files/._Fig S1-8.ER.TEASvsWM.pdf
- Supplementary files/Fig S2-6.MHOWS.MAvsWM.pdf
- __MACOSX/Supplementary files/._Fig S2-6.MHOWS.MAvsWM.pdf
- Supplementary files/Fig S1-6.ER.TCMvsWM.pdf
- __MACOSX/Supplementary files/._Fig S1-6.ER.TCMvsWM.pdf
- Supplementary files/PRISMA_2020_checklist.docx
- __MACOSX/Supplementary files/._PRISMA_2020_checklist.docx
- Supplementary files/Fig S5-2.Trace plot of effective rate-2.pdf
- __MACOSX/Supplementary files/._Fig S5-2.Trace plot of effective rate-2.pdf
- Supplementary files/Fig S2-4.MHOWS.MAvsTCM.pdf
- __MACOSX/Supplementary files/._Fig S2-4.MHOWS.MAvsTCM.pdf
- Supplementary files/Fig S2-8.MHOWS.TEASvsWM.pdf
- __MACOSX/Supplementary files/._Fig S2-8.MHOWS.TEASvsWM.pdf
- Supplementary files/Fig S4-1.MHOWS.EAvsWM.pdf
- __MACOSX/Supplementary files/._Fig S4-1.MHOWS.EAvsWM.pdf
- Supplementary files/Fig S7. Gelman-Rubin-Brooks plot of effective rate.pdf
- __MACOSX/Supplementary files/._Fig S7. Gelman-Rubin-Brooks plot of effective rate.pdf
